# Supplementary material for: Fine-Scale Phylogenetic Discordance across the House Mouse Genome
Source: PLoS Genet. 2009 Nov 20;5(11):e1000729. doi: 10.1371/journal.pgen.1000729 (PMC2770633; doi:10.1371/journal.pgen.1000729)
Supplement: Table S1 — Genomic locations and posterior probabilities of the 14,081 loci (computed with a prior probability of gene tree concordance set at α = 1). (1.29 MB XLS) [file pgen.1000729.s009.xls]

## Sheet: Sheet1
Chromosome	Start Position	Locus Size(bp)	Musc/Cast Sister	Cast/Dom Sister	Musc/Dom Sister
1	3151884	191827	0.26043	0.01577	0.7238
1	3343711	18822	0	0	1
1	3362533	49715	0	0.9995	0.0005
1	3412248	67773	1	0	0
1	3480021	37579	0.00189	0.00056	0.99755
1	3517600	122409	0.75708	0.24292	0
1	3640009	45712	0.57924	0.17645	0.24431
1	3685721	230770	0	0	1
1	3916491	90526	0.00077	0.86336	0.13587
1	4007017	243669	0.99998	0	2e-05
1	4250686	342974	0	1	0
1	4593660	50290	0.02338	0.01394	0.96268
1	4643950	336748	0	1	0
1	4980698	609991	0	0	1
1	5590689	134961	0.99999	0	1e-05
1	5725650	488290	0	1	0
1	6213940	64204	0.9971	0.00282	8e-05
1	6278144	325635	0	0.99939	0.00061
1	6603779	142295	1	0	0
1	6746074	189407	0	1	0
1	6935481	226933	0.91695	0.08266	0.00039
1	7162414	72831	0.00144	0.01047	0.98809
1	7235245	133663	0.94963	0.024	0.02637
1	7368908	127947	0.3107	0.67628	0.01302
1	7496855	144112	0.99378	0.00453	0.00169
1	7640967	128487	0	1	0
1	7769454	132810	0.99937	0.00045	0.00018
1	7902264	203757	0.07796	0.90301	0.01903
1	8106021	132389	9e-05	0.39914	0.60077
1	8238410	199212	1	0	0
1	8437622	149960	0	0.00075	0.99925
1	8587582	412033	0.01797	0.98145	0.00058
1	8999615	42824	0.00074	0.001	0.99826
1	9042439	572189	1	0	0
1	9614628	248101	0.00157	0.97251	0.02592
1	9862729	186741	0.39019	0.60981	0
1	10049470	35909	0.02154	0.00863	0.96983
1	10085379	26021	0.0006	0.99933	7e-05
1	10111400	197510	1	0	0
1	10308910	145576	0.00565	0.00292	0.99143
1	10454486	213868	1	0	0
1	10668354	98627	0	1	0
1	10766981	100488	0.08359	0.31489	0.60152
1	10867469	82066	0.00077	0.99831	0.00092
1	10949535	69538	1	0	0
1	11019073	102603	0	1	0
1	11121676	54469	0	0	1
1	11176145	58240	0	1	0
1	11234385	30221	1	0	0
1	11264606	121607	0.00028	0.99923	0.00049
1	11386213	160831	1	0	0
1	11547044	90668	0	0	1
1	11637712	304117	0	1	0
1	11941829	398324	1	0	0
1	12340153	622440	0	0	1
1	12962593	120807	0.99565	0.00322	0.00113
1	13083400	345528	0	0	1
1	13428928	326815	0.64942	0.06667	0.28391
1	13755743	150162	0	1	0
1	13905905	116803	0.0303	0.0893	0.8804
1	14022708	305166	1	0	0
1	14327874	347958	0	1	0
1	14675832	42416	0.00147	0.00026	0.99827
1	14718248	138622	0	1	0
1	14856870	90482	1	0	0
1	14947352	85848	0.00057	0.99931	0.00012
1	15033200	270987	1	0	0
1	15304187	29221	0	1	0
1	15333408	14856	1	0	0
1	15348264	18315	9e-05	2e-05	0.99989
1	15366579	47308	0.99792	0.00171	0.00037
1	15413887	11139	0	1	0
1	15425026	11850	0.74386	0.21063	0.04551
1	15436876	141911	0	1	0
1	15578787	292367	0	0	1
1	15871154	40162	1	0	0
1	15911316	111406	0.00099	0.00415	0.99486
1	16022722	37636	0.00182	0.998	0.00018
1	16060358	505188	1	0	0
1	16565546	97167	0.97656	0.01162	0.01182
1	16662713	92206	0.53752	0.18073	0.28175
1	16754919	87095	1	0	0
1	16842014	161067	0	1	0
1	17003081	310155	1	0	0
1	17313236	51691	0	1	0
1	17364927	186981	0.49853	0.46909	0.03238
1	17551908	85865	0	1	0
1	17637773	98466	1	0	0
1	17736239	179705	0	1	0
1	17915944	197160	0.27198	0.44054	0.28748
1	18113104	193020	0.97895	0.02105	0
1	18306124	164483	0.00603	0.01257	0.9814
1	18470607	547416	0	1	0
1	19018023	312901	1	0	0
1	19330924	158738	0.00034	0.99966	0
1	19489662	76385	1	0	0
1	19566047	101242	0	1	0
1	19667289	171038	1	0	0
1	19838327	15068	0	1	0
1	19853395	57670	0.99883	0.00113	4e-05
1	19911065	19956	0	1	0
1	19931021	27168	0.95449	0.02227	0.02324
1	19958189	98029	0	0.00018	0.99982
1	20056218	74654	1	0	0
1	20130872	186647	0	0.99979	0.00021
1	20317519	99590	0.99561	0.00439	0
1	20417109	208566	0	1	0
1	20625675	56217	0.03542	0.01821	0.94637
1	20681892	173184	0.9962	0.00173	0.00207
1	20855076	103480	0	0.99975	0.00025
1	20958556	240552	1	0	0
1	21199108	66961	0.09766	0.08477	0.81757
1	21266069	14245	0.97889	0.01206	0.00905
1	21280314	86959	0.98634	0.00905	0.00461
1	21367273	532587	0	1	0
1	21899860	42907	1	0	0
1	21942767	84108	0.00109	0.99891	0
1	22026875	209785	0	0	1
1	22236660	168021	1	0	0
1	22404681	91327	0	1	0
1	22496008	66574	1	0	0
1	22562582	179210	0	1	0
1	22741792	79360	0.83747	0.13217	0.03036
1	22821152	37004	0.0015	0.99833	0.00017
1	22858156	32305	0.00571	0.01648	0.97781
1	22890461	184709	1	0	0
1	23075170	55735	0.00307	0.99618	0.00075
1	23130905	20090	1	0	0
1	23150995	92689	0	0	1
1	23243684	40152	1	0	0
1	23283836	14884	0.00185	0.99673	0.00142
1	23298720	16942	0.00028	0.00497	0.99475
1	23315662	32095	0.98955	0.00444	0.00601
1	23347757	161284	0.08819	0.9112	0.00061
1	23509041	146386	0.00014	0.00068	0.99918
1	23655427	310213	0.9876	0.00227	0.01013
1	23965640	26060	0	1	0
1	23991700	27163	0.9536	0.03568	0.01072
1	24018863	113646	0.04105	0.00234	0.95661
1	24132509	48095	1	0	0
1	24180604	35011	0	0	1
1	24215615	25807	0.03914	0.95184	0.00902
1	24241422	173051	0	0	1
1	24414473	55725	0	1	0
1	24470198	25739	1	0	0
1	24495937	124190	0.04221	0.94044	0.01735
1	24620127	59273	0.0038	0.00079	0.99541
1	24679400	60228	0	1	0
1	24739628	24508	0.04065	0.02657	0.93278
1	24764136	30875	0.03302	0.94574	0.02124
1	24795011	92104	0.88438	0.11562	0
1	24887115	44330	0.00027	0.9962	0.00353
1	24931445	56900	0.98562	0.01375	0.00063
1	24988345	34665	0.00158	0.93594	0.06248
1	25023010	68748	1	0	0
1	25091758	137929	0	0	1
1	25229687	172274	1	0	0
1	25401961	53560	0	0	1
1	25455521	242181	1	0	0
1	25697702	19654	0.47274	0.43798	0.08928
1	25717356	9591	1	0	0
1	25726947	98057	6e-05	0.00067	0.99927
1	25825004	234823	0	1	0
1	26059827	42016	1	0	0
1	26101843	165479	0	1	0
1	26267322	41664	0.78061	0.15093	0.06846
1	26308986	71099	0.0006	0.99911	0.00029
1	26380085	112307	4e-05	0	0.99996
1	26492392	63673	0.00605	0.99093	0.00302
1	26556065	143686	0.81657	0.17829	0.00514
1	26699751	199342	0.00761	0.99239	0
1	26899093	323092	1	0	0
1	27222185	66882	0	0	1
1	27289067	1455599	0	1	0
1	28744666	1322717	0.25156	0.51349	0.23495
1	30067383	995264	0	1	0
1	31062647	16222	0.00749	0.00839	0.98412
1	31078869	78128	0.0002	0.9998	0
1	31156997	62091	0.99907	0.00081	0.00012
1	31219088	733490	0	1	0
1	31952578	33691	0.96961	0.02133	0.00906
1	31986269	44179	0.00875	0.00859	0.98266
1	32030448	192423	0	1	0
1	32222871	14002	0.99393	0.00607	0
1	32236873	396564	0	1	0
1	32633437	142287	0.99997	0	3e-05
1	32775724	34841	0	1	0
1	32810565	108744	0	0.00591	0.99409
1	32919309	27268	0.99931	0.0003	0.00039
1	32946577	42907	0	0.00338	0.99662
1	32989484	558812	1	0	0
1	33548296	24789	0.00531	0.00033	0.99436
1	33573085	37490	0.00036	0.99912	0.00052
1	33610575	79943	1	0	0
1	33690518	107066	0.06271	0.04035	0.89694
1	33797584	333901	1	0	0
1	34131485	14374	0.00165	0.00628	0.99207
1	34145859	123975	0.99905	9e-05	0.00086
1	34269834	28532	0.1228	0.69747	0.17973
1	34298366	181055	0.96735	0.03265	0
1	34479421	88194	0.0412	0.00033	0.95847
1	34567615	162543	0.78906	0.20908	0.00186
1	34730158	276742	0	1	0
1	35006900	337458	1	0	0
1	35344358	188923	0	0	1
1	35533281	113254	0.00725	0.99271	4e-05
1	35646535	55827	0.00265	0.03969	0.95766
1	35702362	27050	0.99859	0.00086	0.00055
1	35729412	81767	0.01835	0.97138	0.01027
1	35811179	23936	0.00079	0.00013	0.99908
1	35835115	21163	0.9773	0.01752	0.00518
1	35856278	22814	5e-05	0.99995	0
1	35879092	72537	0.99987	0.00013	0
1	35951629	305498	0.00018	0.99982	0
1	36257127	46564	0.98752	0.00994	0.00254
1	36303691	62761	0.00697	0.99141	0.00162
1	36366452	16587	0	0	1
1	36383039	63596	0.06927	0.92273	0.008
1	36446635	163168	0.9999	0.0001	0
1	36609803	81432	0.00013	0.99922	0.00065
1	36691235	266304	1	0	0
1	36957539	23372	0.02599	0.0097	0.96431
1	36980911	49120	0.87781	0.0765	0.04569
1	37030031	149961	0	1	0
1	37179992	51744	0.99937	0.00044	0.00019
1	37231736	1235927	0	1	0
1	38467663	204782	1	0	0
1	38672445	82807	0.00031	0	0.99969
1	38755252	15881	1	0	0
1	38771133	58124	0.00045	0.99876	0.00079
1	38829257	52884	1	0	0
1	38882141	95312	0.00381	0.98784	0.00835
1	38977453	33532	1	0	0
1	39010985	644864	0	1	0
1	39655849	9103	0.00017	0.0104	0.98943
1	39664952	664131	1	0	0
1	40329083	33992	0	0.99979	0.00021
1	40363075	121818	0.98747	0.01253	0
1	40484893	36359	0.20368	0.04818	0.74814
1	40521252	235955	1	0	0
1	40757207	33293	0.01609	0.07797	0.90594
1	40790500	89563	0	0.9998	0.0002
1	40880063	73241	0.98705	0.00947	0.00348
1	40953304	202325	0.00641	0.74766	0.24593
1	41155629	146479	0.67118	0.00019	0.32863
1	41302108	23825	0.00066	0.99931	3e-05
1	41325933	67810	0.01669	0.00354	0.97977
1	41393743	105367	0.96357	0.03387	0.00256
1	41499110	28070	0.00027	0.99973	0
1	41527180	39639	1	0	0
1	41566819	29118	0	1	0
1	41595937	158374	0	0	1
1	41754311	63402	0	1	0
1	41817713	20926	0.98898	0.00671	0.00431
1	41838639	72637	0.00582	0.99009	0.00409
1	41911276	196755	1	0	0
1	42108031	35516	0	0.00461	0.99539
1	42143547	46059	0.00338	0.99498	0.00164
1	42189606	12528	0.76121	0.18816	0.05063
1	42202134	47812	0	4e-05	0.99996
1	42249946	48413	0.00091	0.99901	8e-05
1	42298359	40104	0	0	1
1	42338463	139895	0	1	0
1	42478358	130401	0	0.16609	0.83391
1	42608759	75660	1	0	0
1	42684419	259230	0	1	0
1	42943649	148018	0.9969	0.00263	0.00047
1	43091667	21390	0.00015	0	0.99985
1	43113057	203110	0	1	0
1	43316167	30921	0.52611	0.07079	0.4031
1	43347088	196690	0	1	0
1	43543778	23603	0	0	1
1	43567381	48658	1	0	0
1	43616039	77788	0	0.99994	6e-05
1	43693827	136432	7e-05	0.99986	7e-05
1	43830259	132074	0	1	0
1	43962333	89492	0	0.00026	0.99974
1	44051825	15429	0.97477	0.01979	0.00544
1	44067254	74544	0	1	0
1	44141798	11303	0.93864	0.00822	0.05314
1	44153101	11165	0.00989	0.96677	0.02334
1	44164266	379079	0.4378	0.36773	0.19447
1	44543345	101896	1	0	0
1	44645241	66445	0.11623	0.04336	0.84041
1	44711686	30896	0.01388	0.20151	0.78461
1	44742582	187650	1	0	0
1	44930232	395955	0	1	0
1	45326187	19312	0.99821	0.00174	5e-05
1	45345499	19053	6e-05	0.99977	0.00017
1	45364552	71534	0	0	1
1	45436086	362078	0	1	0
1	45798164	20381	0.98776	0.0012	0.01104
1	45818545	223999	0	1	0
1	46042544	527051	0.1637	0.01742	0.81888
1	46569595	112871	0.00174	0.99797	0.00029
1	46682466	107685	0.99973	0.00026	1e-05
1	46790151	8405	0	0	1
1	46798556	3399866	1	0	0
1	50198422	111421	0.00022	0.99978	0
1	50309843	208884	0	0	1
1	50518727	67838	0.9963	0.00261	0.00109
1	50586565	416517	0	1	0
1	51003082	31613	0	0	1
1	51034695	51326	0.99992	0	8e-05
1	51086021	40864	0	1	0
1	51126885	58302	0.99941	0.00021	0.00038
1	51185187	20937	0.00089	0.00293	0.99618
1	51206124	184562	0	1	0
1	51390686	55186	1	0	0
1	51445872	108138	0	0	1
1	51554010	14409	0.00015	0.9998	5e-05
1	51568419	223630	1	0	0
1	51792049	40372	0	1	0
1	51832421	46749	0.01007	0.0481	0.94183
1	51879170	108512	1	0	0
1	51987682	55116	0	9e-05	0.99991
1	52042798	153448	0	1	0
1	52196246	70134	0.99817	0	0.00183
1	52266380	48276	0.00025	0.99731	0.00244
1	52314656	82647	1	0	0
1	52397303	24844	0.01233	0.01575	0.97192
1	52422147	13680	0.0036	0.99053	0.00587
1	52435827	55134	0.10084	0.22535	0.67381
1	52490961	272129	1	0	0
1	52763090	412689	0	0	1
1	53175779	111700	1	0	0
1	53287479	48300	0.00072	0.99928	0
1	53335779	59186	1	0	0
1	53394965	283228	0.01758	0.04191	0.94051
1	53678193	88018	0	1	0
1	53766211	101277	1	0	0
1	53867488	17360	0	1	0
1	53884848	339214	1	0	0
1	54224062	124180	6e-05	0.99994	0
1	54348242	171986	1	0	0
1	54520228	36458	0	1	0
1	54556686	49988	0.99688	0.00217	0.00095
1	54606674	44414	0.02273	0.44838	0.52889
1	54651088	33591	1	0	0
1	54684679	165620	5e-05	0.99976	0.00019
1	54850299	50929	0.85373	0.11202	0.03425
1	54901228	205802	0.01356	0.41637	0.57007
1	55107030	40485	1	0	0
1	55147515	68854	0	0	1
1	55216369	487201	1	0	0
1	55703570	137625	0.00012	0.99988	0
1	55841195	22802	0.00122	0.00064	0.99814
1	55863997	109023	0	1	0
1	55973020	61769	0.99949	0	0.00051
1	56034789	123010	0	1	0
1	56157799	637390	1	0	0
1	56795189	337607	0	1	0
1	57132796	294221	1	0	0
1	57427017	28096	0.02264	0.88894	0.08842
1	57455113	17746	0.99991	9e-05	0
1	57472859	14926	0.04133	0.94296	0.01571
1	57487785	106241	0.93411	0.00034	0.06555
1	57594026	95421	0.48636	0.32366	0.18998
1	57689447	84340	0.0599	0.83033	0.10977
1	57773787	80391	0.92204	0.07796	0
1	57854178	17678	0.99902	5e-05	0.00093
1	57871856	21767	0.00083	0.03419	0.96498
1	57893623	143369	1	0	0
1	58036992	14240	0.16288	0.67984	0.15728
1	58051232	74559	0	0	1
1	58125791	16404	0.8205	0.00065	0.17885
1	58142195	468135	0	1	0
1	58610330	12049	0.82576	0.14058	0.03366
1	58622379	181316	0.04882	0.94978	0.0014
1	58803695	42840	0.00106	0.00154	0.9974
1	58846535	149781	0.99987	7e-05	6e-05
1	58996316	128073	0	1	0
1	59124389	66094	1	0	0
1	59190483	116778	0.00042	0.9995	8e-05
1	59307261	27566	0.15849	0.01667	0.82484
1	59334827	621296	1	0	0
1	59956123	194286	0.00059	0.00123	0.99818
1	60150409	707931	1	0	0
1	60858340	22411	0.00122	0.0038	0.99498
1	60880751	26845	0.96158	0.0316	0.00682
1	60907596	166615	0.00016	0.01214	0.9877
1	61074211	58195	0.0001	0.9999	0
1	61132406	54958	1	0	0
1	61187364	27071	0.01406	0.98566	0.00028
1	61214435	26947	0.91456	0.04908	0.03636
1	61241382	76019	0.01962	0.05464	0.92574
1	61317401	61079	0	1	0
1	61378480	34335	0.00698	0.08794	0.90508
1	61412815	103427	1	0	0
1	61516242	85869	0	1	0
1	61602111	26308	0.61046	0.38931	0.00023
1	61628419	283566	0	1	0
1	61911985	13853	0.9945	0.00245	0.00305
1	61925838	23372	0	0	1
1	61949210	27051	0.19534	0.77522	0.02944
1	61976261	26792	0.1367	0.25617	0.60713
1	62003053	189773	0	1	0
1	62192826	23315	0.0001	0	0.9999
1	62216141	133685	0	1	0
1	62349826	50289	0.0009	0.00525	0.99385
1	62400115	75978	1	0	0
1	62476093	89424	0.00036	0.99499	0.00465
1	62565517	122066	0.98869	0.00023	0.01108
1	62687583	196698	0	1	0
1	62884281	39628	0.99534	0.00421	0.00045
1	62923909	63910	0.01063	0.92388	0.06549
1	62987819	107803	0.07336	0.43909	0.48755
1	63095622	221760	0.05713	0.94282	5e-05
1	63317382	20985	0.99978	5e-05	0.00017
1	63338367	146351	0.00118	0.99882	0
1	63484718	49332	0.99992	8e-05	0
1	63534050	75887	0.00152	0.99692	0.00156
1	63609937	94196	1	0	0
1	63704133	104096	0	1	0
1	63808229	167917	1	0	0
1	63976146	40652	0.00215	0.00354	0.99431
1	64016798	50881	0.92495	0.07357	0.00148
1	64067679	189436	0	1	0
1	64257115	27620	0.94916	0.04533	0.00551
1	64284735	22285	0	1	0
1	64307020	162906	0.9988	0.0012	0
1	64469926	65257	0.00626	0.97485	0.01889
1	64535183	207381	1	0	0
1	64742564	21799	0.00016	0.99922	0.00062
1	64764363	25631	0.00311	0.00281	0.99408
1	64789994	30992	0.99983	0.00014	3e-05
1	64820986	39906	0.02364	0.20153	0.77483
1	64860892	46448	0.67201	0.29338	0.03461
1	64907340	75087	0.48757	0.41644	0.09599
1	64982427	112320	0.05685	0.94315	0
1	65094747	84432	0.02987	0.00887	0.96126
1	65179179	299618	1	0	0
1	65478797	97338	0.00181	0.99778	0.00041
1	65576135	31746	0	0	1
1	65607881	163133	0.99757	0.00236	7e-05
1	65771014	103679	0	1	0
1	65874693	168624	1	0	0
1	66043317	26212	0.01275	0.98058	0.00667
1	66069529	118445	0	0	1
1	66187974	100421	0	1	0
1	66288395	122799	0.99936	0.00023	0.00041
1	66411194	200315	0	1	0
1	66611509	27846	0.91839	0.03104	0.05057
1	66639355	43202	0.10652	0.7257	0.16778
1	66682557	74555	0.99931	0.00058	0.00011
1	66757112	574143	0	1	0
1	67331255	65735	0.99995	0	5e-05
1	67396990	46143	0	1	0
1	67443133	48624	0.93824	0.06125	0.00051
1	67491757	15121	0.00179	0.99099	0.00722
1	67506878	31745	0.17631	0.01268	0.81101
1	67538623	404209	0	1	0
1	67942832	115972	0	0	1
1	68058804	37774	0.62189	0.05262	0.32549
1	68096578	143641	0	1	0
1	68240219	90378	1	0	0
1	68330597	69421	0	1	0
1	68400018	185788	1	0	0
1	68585806	16140	0.00078	0.00021	0.99901
1	68601946	173371	0	1	0
1	68775317	135751	0.99381	0.0029	0.00329
1	68911068	174999	0	1	0
1	69086067	156990	1	0	0
1	69243057	100974	0.0895	0.67216	0.23834
1	69344031	147266	1	0	0
1	69491297	44308	0.00018	0	0.99982
1	69535605	17718	0.98353	0.01086	0.00561
1	69553323	18697	0.01665	0.97596	0.00739
1	69572020	28594	0	0	1
1	69600614	159058	1	0	0
1	69759672	309917	0	1	0
1	70069589	60364	0.45485	0.27234	0.27281
1	70129953	149115	0.01737	0.96197	0.02066
1	70279068	383726	0	1	0
1	70662794	35083	1	0	0
1	70697877	46976	0.00503	0.99115	0.00382
1	70744853	235055	1	0	0
1	70979908	79686	0	1	0
1	71059594	173575	1	0	0
1	71233169	97152	0.00154	0.51391	0.48455
1	71330321	13670	0.99885	0.00062	0.00053
1	71343991	42036	0.0012	0.98968	0.00912
1	71386027	22501	0.98077	0.0093	0.00993
1	71408528	74493	0.00158	0.99812	0.0003
1	71483021	42213	0.99975	0.00024	1e-05
1	71525234	209978	0	1	0
1	71735212	39026	0.99973	0.00027	0
1	71774238	38317	0.00462	0.01538	0.98
1	71812555	36515	1	0	0
1	71849070	98838	0	1	0
1	71947908	16351	0.0956	0.0933	0.8111
1	71964259	294545	0	1	0
1	72258804	15975	0.02621	0.0052	0.96859
1	72274779	22615	0.32946	0.62627	0.04427
1	72297394	15754	0.99965	0.00035	0
1	72313148	118284	0.00018	0.00033	0.99949
1	72431432	18202	0.01146	0.97946	0.00908
1	72449634	124325	0.03215	0.96785	0
1	72573959	57514	0.88637	0.03849	0.07514
1	72631473	90916	0.01092	0.98627	0.00281
1	72722389	71517	0.99953	0.00014	0.00033
1	72793906	201976	0	1	0
1	72995882	189320	0.99707	0.00054	0.00239
1	73185202	165029	0.01433	0.98506	0.00061
1	73350231	26073	9e-05	0	0.99991
1	73376304	19066	0.99963	0.00033	4e-05
1	73395370	34584	0	1	0
1	73429954	75271	0.14405	0.85595	0
1	73505225	208097	0	0	1
1	73713322	54085	0	1	0
1	73767407	100714	0.92788	0.01589	0.05623
1	73868121	97586	0.00019	8e-05	0.99973
1	73965707	30518	4e-05	0.99922	0.00074
1	73996225	147774	1	0	0
1	74143999	54057	0	0	1
1	74198056	39029	0.03525	0.95332	0.01143
1	74237085	537559	0.99775	0.00225	0
1	74774644	126219	0.18723	0.59052	0.22225
1	74900863	227655	0.50409	0.00027	0.49564
1	75128518	41619	0.74533	0.16077	0.0939
1	75170137	263475	0.4121	0.54886	0.03904
1	75433612	92306	1	0	0
1	75525918	85643	0.02085	0.83704	0.14211
1	75611561	55134	1	0	0
1	75666695	54383	0.00016	0	0.99984
1	75721078	185432	0.99373	0.00627	0
1	75906510	265828	0	1	0
1	76172338	102800	0.99993	7e-05	0
1	76275138	82464	0.00666	0.27554	0.7178
1	76357602	59965	0	0.99994	6e-05
1	76417567	267087	1	0	0
1	76684654	108115	0	1	0
1	76792769	81337	0.11371	0.00432	0.88197
1	76874106	22318	0.00864	0.49524	0.49612
1	76896424	71140	0.0063	0.99316	0.00054
1	76967564	341783	1	0	0
1	77309347	58237	0	0.99746	0.00254
1	77367584	62176	0.00947	0.00039	0.99014
1	77429760	40088	0.00046	0.99947	7e-05
1	77469848	30923	0.66424	0.13038	0.20538
1	77500771	23712	0.43258	0.0089	0.55852
1	77524483	131429	0.98603	0.01397	0
1	77655912	49972	0.017	0.97694	0.00606
1	77705884	72193	0.89566	0.01883	0.08551
1	77778077	102507	0.00085	0.99855	0.0006
1	77880584	148216	1	0	0
1	78028800	201835	0	1	0
1	78230635	51247	0.99047	0.00767	0.00186
1	78281882	140689	0	1	0
1	78422571	92799	0	0	1
1	78515370	230931	0	1	0
1	78746301	99158	0.00015	0.00022	0.99963
1	78845459	194898	0	1	0
1	79040357	34037	0.10117	0.02046	0.87837
1	79074394	105880	0.05135	0.94737	0.00128
1	79180274	53492	1	0	0
1	79233766	19276	0.00044	0.99918	0.00038
1	79253042	51189	0	0	1
1	79304231	164445	0.003	0.99671	0.00029
1	79468676	119477	0	0	1
1	79588153	29011	0.9947	0.00443	0.00087
1	79617164	53670	0.00382	0.9953	0.00088
1	79670834	208478	0.0136	0.91397	0.07243
1	79879312	80289	0.22628	0.0761	0.69762
1	79959601	37382	0.67691	0.04022	0.28287
1	79996983	499246	0	1	0
1	80496229	37460	1	0	0
1	80533689	144196	0.00039	0.99389	0.00572
1	80677885	91222	0	0	1
1	80769107	840242	0	1	0
1	81609349	28132	0.99142	0.00839	0.00019
1	81637481	368266	0	1	0
1	82005747	62333	0	0	1
1	82068080	98135	0	1	0
1	82166215	32755	0.98225	0.00898	0.00877
1	82198970	43730	9e-05	9e-05	0.99982
1	82242700	161054	0	0.9814	0.0186
1	82403754	72712	0.99928	0.00043	0.00029
1	82476466	63943	0.00278	0.72436	0.27286
1	82540409	195324	0	0	1
1	82735733	287228	0.00033	0.99964	3e-05
1	83022961	15334	0.00093	8e-05	0.99899
1	83038295	22685	0.99817	0.00165	0.00018
1	83060980	143794	0.00184	0.99816	0
1	83204774	93124	0.00067	0.00082	0.99851
1	83297898	14836	0.16065	0.3947	0.44465
1	83312734	47447	1	0	0
1	83360181	162472	0	1	0
1	83522653	524559	1	0	0
1	84047212	3890	0.99958	0.00031	0.00011
1	84051102	98938	1	0	0
1	84150040	36490	0.2415	0.75719	0.00131
1	84186530	21554	0.00493	0.00605	0.98902
1	84208084	326100	1	0	0
1	84534184	151036	0.1483	0.0087	0.843
1	84685220	2849847	0.99516	0.00403	0.00081
1	87535067	46478	0.0002	0.99937	0.00043
1	87581545	110037	0.96086	0.03529	0.00385
1	87691582	138548	0.00235	0.03443	0.96322
1	87830130	32349	0.98537	0.01018	0.00445
1	87862479	369798	0	0	1
1	88232277	174728	0.00197	0.99637	0.00166
1	88407005	65556	0.50393	0.07962	0.41645
1	88472561	227243	0	0	1
1	88699804	350960	1	0	0
1	89050764	139827	0.21253	0.68544	0.10203
1	89190591	91397	0.00057	0.00132	0.99811
1	89281988	455998	1	0	0
1	89737986	250731	0	0	1
1	89988717	36218	0.99792	0.00134	0.00074
1	90024935	135788	0.00019	0.99981	0
1	90160723	52806	0.00161	0	0.99839
1	90213529	15124	0.00305	0.99587	0.00108
1	90228653	256068	0	0	1
1	90484721	82862	0.96326	0.02968	0.00706
1	90567583	32036	0.00226	0.00267	0.99507
1	90599619	50929	2e-05	0.99998	0
1	90650548	30737	0.02783	0.00412	0.96805
1	90681285	111957	0.00024	0.99976	0
1	90793242	169749	0	0	1
1	90962991	18496	0.99507	0.00304	0.00189
1	90981487	79590	0.08579	0.87206	0.04215
1	91061077	87529	0.96814	0.00453	0.02733
1	91148606	86216	0.99131	0.00869	0
1	91234822	78648	0.0001	0.9999	0
1	91313470	35267	0.9999	0	0.0001
1	91348737	72021	0.0021	0.00081	0.99709
1	91420758	20866	6e-05	0.99978	0.00016
1	91441624	59595	0.00407	0.00113	0.9948
1	91501219	20405	0.99968	0.00032	0
1	91521624	52749	0.00848	0.16348	0.82804
1	91574373	196598	1	0	0
1	91770971	31318	0	0	1
1	91802289	69554	0.87141	0.11311	0.01548
1	91871843	36755	0.00752	0.5104	0.48208
1	91908598	146686	1	0	0
1	92055284	12687	0	0	1
1	92067971	129842	0.99959	7e-05	0.00034
1	92197813	197244	0	1	0
1	92395057	141626	0.99999	1e-05	0
1	92536683	61905	0	0	1
1	92598588	159670	0.00074	0.99862	0.00064
1	92758258	32926	0.07148	0.00627	0.92225
1	92791184	48162	0	1	0
1	92839346	107155	0.99844	0.00081	0.00075
1	92946501	188794	0	0	1
1	93135295	128424	0.91804	0.0418	0.04016
1	93263719	52343	0.02115	0.97469	0.00416
1	93316062	4434	0.34721	0.39817	0.25462
1	93320496	99053	0.1482	0.02735	0.82445
1	93419549	77813	0.02711	0.96767	0.00522
1	93497362	154007	0.01231	0.00024	0.98745
1	93651369	123067	0.01143	0.98715	0.00142
1	93774436	12767	0.95157	0.03607	0.01236
1	93787203	40386	0.00157	0.00013	0.9983
1	93827589	59420	0	1	0
1	93887009	176264	0.06958	0.00561	0.92481
1	94063273	23269	0.00461	0.98989	0.0055
1	94086542	72865	0.99477	0.00421	0.00102
1	94159407	111150	0	0.99996	4e-05
1	94270557	19597	0.00084	0.00013	0.99903
1	94290154	110631	0	1	0
1	94400785	148766	0	0	1
1	94549551	51895	1	0	0
1	94601446	265589	0.00665	0.00121	0.99214
1	94867035	42250	0.25717	0.63386	0.10897
1	94909285	201305	0.99988	0.00012	0
1	95110590	124569	0.00221	0.99762	0.00017
1	95235159	496845	1	0	0
1	95732004	239027	0.00471	0.83983	0.15546
1	95971031	50025	0.81977	0.05184	0.12839
1	96021056	20678	0.82772	0.13317	0.03911
1	96041734	61568	0.98682	0.00161	0.01157
1	96103302	83024	0	1	0
1	96186326	179597	0.9928	0.00673	0.00047
1	96365923	48557	0	0	1
1	96414480	308815	0	1	0
1	96723295	54932	0	0	1
1	96778227	146748	0.00185	0.99815	0
1	96924975	37439	0.11723	0.0695	0.81327
1	96962414	446494	1	0	0
1	97408908	39297	1	0	0
1	97448205	14481	0	1	0
1	97462686	5300	0.99998	2e-05	0
1	97467986	72874	0.00024	0.9996	0.00016
1	97540860	105591	0.24997	0.74787	0.00216
1	97646451	108462	0	6e-05	0.99994
1	97754913	56642	0	1	0
1	97811555	73516	0.99201	0.00694	0.00105
1	97885071	409488	0	0	1
1	98294559	26163	0.89574	0.04169	0.06257
1	98320722	394481	0	1	0
1	98715203	54965	0.00042	0	0.99958
1	98770168	376088	0.85086	0.11326	0.03588
1	99146256	97628	0.59533	0.23976	0.16491
1	99243884	259210	0	1	0
1	99503094	99685	0.00015	0	0.99985
1	99602779	63239	0	1	0
1	99666018	68848	0.71452	0.18821	0.09727
1	99734866	94969	0	1	0
1	99829835	364092	1	0	0
1	100193927	139848	0	0.99997	3e-05
1	100333775	992579	1	0	0
1	101326354	158433	0.00177	0.99809	0.00014
1	101484787	30439	0.00415	0.01711	0.97874
1	101515226	281843	0	1	0
1	101797069	14575	0.98758	0.00603	0.00639
1	101811644	64059	0.54267	0.00128	0.45605
1	101875703	27950	0.01083	0.98793	0.00124
1	101903653	130272	1	0	0
1	102033925	12594	0	1	0
1	102046519	79213	0.83148	0.01814	0.15038
1	102125732	95028	0	0	1
1	102220760	36159	0	1	0
1	102256919	171414	1	0	0
1	102428333	1949972	0.99995	0	5e-05
1	104378305	341874	0.57967	0.1461	0.27423
1	104720179	40732	0.00227	0.99768	5e-05
1	104760911	241603	1	0	0
1	105002514	86487	0	1	0
1	105089001	40856	0	2e-05	0.99998
1	105129857	246460	0.04602	0.9406	0.01338
1	105376317	231806	1	0	0
1	105608123	269430	0	1	0
1	105877553	413300	1	0	0
1	106290853	78901	0.00114	0.99886	0
1	106369754	236540	1	0	0
1	106606294	50104	0.00112	0.00101	0.99787
1	106656398	77412	0.99493	0.00311	0.00196
1	106733810	28368	0.00442	0.99277	0.00281
1	106762178	76094	8e-05	0	0.99992
1	106838272	250905	0	1	0
1	107089177	42555	1	0	0
1	107131732	33307	0.0426	0.38006	0.57734
1	107165039	72009	0.99599	0.00371	0.0003
1	107237048	165213	0.00059	0.01689	0.98252
1	107402261	67222	1	0	0
1	107469483	118726	0	1	0
1	107588209	337172	1	0	0
1	107925381	44486	0	1	0
1	107969867	329021	1	0	0
1	108298888	350817	0	1	0
1	108649705	183281	1	0	0
1	108832986	364169	0	1	0
1	109197155	102477	1	0	0
1	109299632	74179	0	1	0
1	109373811	20210	1	0	0
1	109394021	79657	0	1	0
1	109473678	68764	0.99978	0.00022	0
1	109542442	211915	0	0	1
1	109754357	57344	0.7275	0.23551	0.03699
1	109811701	164578	0.00209	0.99689	0.00102
1	109976279	180672	0.80103	0.11947	0.0795
1	110156951	276918	0	0	1
1	110433869	112910	0.99885	0.00065	0.0005
1	110546779	190657	0	0	1
1	110737436	256285	1	0	0
1	110993721	159515	0.00389	0.00168	0.99443
1	111153236	168923	0.57106	0.40866	0.02028
1	111322159	338301	0	0	1
1	111660460	2007	0	0	1
1	111662467	121148	0.00048	0.97634	0.02318
1	111783615	68139	1	0	0
1	111851754	113446	0	1	0
1	111965200	26810	0.99901	0.00021	0.00078
1	111992010	247427	0.00045	0	0.99955
1	112239437	112318	0.00542	0.9934	0.00118
1	112351755	587292	0	0	1
1	112939047	6429718	1	0	0
1	119368765	731033	0.44603	0.45947	0.0945
1	120099798	15405	0.79417	0.12421	0.08162
1	120115203	261188	1	0	0
1	120376391	136941	0	1	0
1	120513332	123214	0.0002	0	0.9998
1	120636546	542977	1	0	0
1	121179523	115256	0	0.99994	6e-05
1	121294779	14146	0.00777	0.14076	0.85147
1	121308925	46058	0.0002	0.99971	9e-05
1	121354983	29198	0.99219	0.00339	0.00442
1	121384181	336434	0	1	0
1	121720615	43795	0.89684	0.0935	0.00966
1	121764410	433075	1	0	0
1	122197485	302339	1	0	0
1	122499824	224047	1	0	0
1	122723871	235010	0	1	0
1	122958881	26489	0.99994	0	6e-05
1	122985370	138125	0.41304	0.55949	0.02747
1	123123495	61717	0.03088	0.00437	0.96475
1	123185212	56565	1	0	0
1	123241777	53409	0.00024	0.99601	0.00375
1	123295186	256184	1	0	0
1	123551370	230518	0.00034	0.99602	0.00364
1	123781888	522599	0	0	1
1	124304487	41375	0.94287	0.05057	0.00656
1	124345862	410955	0	1	0
1	124756817	79901	0.01103	0.00285	0.98612
1	124836718	31844	0.01478	0.98179	0.00343
1	124868562	48267	0	6e-05	0.99994
1	124916829	81624	0.9979	0.00085	0.00125
1	124998453	172336	0.07825	0.77224	0.14951
1	125170789	26956	0	0	1
1	125197745	80087	5e-05	0.99995	0
1	125277832	152489	1	0	0
1	125430321	28232	0.94244	0.05166	0.0059
1	125458553	78197	0.03614	0.7944	0.16946
1	125536750	31942	0.98528	0.00979	0.00493
1	125568692	98673	0.00026	0.99327	0.00647
1	125667365	120306	0.00017	0.00063	0.9992
1	125787671	24501	0.89078	0.09511	0.01411
1	125812172	201357	0	1	0
1	126013529	301340	0	0	1
1	126314869	15287	0.00088	0.99617	0.00295
1	126330156	972673	0	0	1
1	127302829	75474	0	1	0
1	127378303	94529	0.99921	0.00071	8e-05
1	127472832	17141	0	0	1
1	127489973	176712	0	1	0
1	127666685	18565	0.75617	0.01405	0.22978
1	127685250	217584	0	0	1
1	127902834	10118	1	0	0
1	127912952	122005	0	0.99949	0.00051
1	128034957	162850	1	0	0
1	128197807	31792	0.00636	0.86501	0.12863
1	128229599	76499	0.77038	0.22959	3e-05
1	128306098	35562	0.20006	0.01183	0.78811
1	128341660	15607	0	1	0
1	128357267	87712	0	0.00154	0.99846
1	128444979	31851	0.95321	0.02274	0.02405
1	128476830	83650	0	0	1
1	128560480	14324	0.79959	0.18173	0.01868
1	128574804	71152	0.00414	0.98808	0.00778
1	128645956	401835	0	0	1
1	129047791	37519	0.00212	0.99136	0.00652
1	129085310	65305	0.95783	0.01798	0.02419
1	129150615	36108	0.35158	0.07595	0.57247
1	129186723	49018	0	0.97337	0.02663
1	129235741	34606	0.94239	0.0572	0.00041
1	129270347	203791	7e-05	0.99838	0.00155
1	129474138	93274	0	0	1
1	129567412	38107	0.06209	0.06351	0.8744
1	129605519	43004	0.0337	0.96521	0.00109
1	129648523	35296	0.98044	0.01608	0.00348
1	129683819	18741	0.0016	0.99806	0.00034
1	129702560	47960	0.048	0.11522	0.83678
1	129750520	429770	0	1	0
1	130180290	44695	0.00834	0.00439	0.98727
1	130224985	122291	0	1	0
1	130347276	2078	0.34078	0.56128	0.09794
1	130349354	125353	0	1	0
1	130474707	24518	0	0	1
1	130499225	148523	0.98678	0.01243	0.00079
1	130647748	124512	0.05478	0.94417	0.00105
1	130772260	208108	0.99919	0.0003	0.00051
1	130980368	68045	0	1	0
1	131048413	136211	0.99818	0.00182	0
1	131184624	53187	0	0.00016	0.99984
1	131237811	235692	0	1	0
1	131473503	83060	1	0	0
1	131556563	207388	0	0	1
1	131763951	110947	0	0.98738	0.01262
1	131874898	142051	0.99883	0.00117	0
1	132016949	23844	0.00587	0.10943	0.8847
1	132040793	20122	0.00475	0.9944	0.00085
1	132060915	132558	1	0	0
1	132193473	124112	0.00017	0.99983	0
1	132317585	344145	1	0	0
1	132661730	13237	0.19247	0.34487	0.46266
1	132674967	41598	0.99986	0.00014	0
1	132716565	61317	0.00262	0.95094	0.04644
1	132777882	31018	1	0	0
1	132808900	65618	0.00308	0.9782	0.01872
1	132874518	129132	0.15898	0.00629	0.83473
1	133003650	17186	0.91424	0.05846	0.0273
1	133020836	67688	0.24896	0.74726	0.00378
1	133088524	72031	0.9935	0.00082	0.00568
1	133160555	373037	0	1	0
1	133533592	54598	0.46354	0.0689	0.46756
1	133588190	55027	0.0908	0.87038	0.03882
1	133643217	33376	0.68598	0.14083	0.17319
1	133676593	192312	0.00022	0.99632	0.00346
1	133868905	128867	1	0	0
1	133997772	110234	0	0	1
1	134108006	105044	0	1	0
1	134213050	77671	0.84903	0.03018	0.12079
1	134290721	149806	0	0	1
1	134440527	29345	0.67742	0.21607	0.10651
1	134469872	38815	0.02603	0.96775	0.00622
1	134508687	56394	0	0.00107	0.99893
1	134565081	96916	0.99842	0.00049	0.00109
1	134661997	25840	0	0.99996	4e-05
1	134687837	61876	0.00054	0.20756	0.7919
1	134749713	60272	0.39134	0.00157	0.60709
1	134809985	51971	0.00073	0.99906	0.00021
1	134861956	123944	0.99213	0.0074	0.00047
1	134985900	239686	0	0	1
1	135225586	11593	0.01165	0.97237	0.01598
1	135237179	40062	0	0	1
1	135277241	168155	0	1	0
1	135445396	305225	1	0	0
1	135750621	83920	0.09395	0.56574	0.34031
1	135834541	113402	1	0	0
1	135947943	77336	0.00025	0.00141	0.99834
1	136025279	134005	0.99987	0.00013	0
1	136159284	35471	0.14737	0.01583	0.8368
1	136194755	31096	0.03526	0.9432	0.02154
1	136225851	73856	0.70145	0.13056	0.16799
1	136299707	43896	0.00603	0.02299	0.97098
1	136343603	148322	0	1	0
1	136491925	100100	0.0616	0.04639	0.89201
1	136592025	106430	0.00321	0.04469	0.9521
1	136698455	113841	0	1	0
1	136812296	386890	0.98137	0.01858	5e-05
1	137199186	92107	0.04619	0.95333	0.00048
1	137291293	64161	0.03372	0	0.96628
1	137355454	51785	6e-05	0.9999	4e-05
1	137407239	150220	0.78346	0.21654	0
1	137557459	29658	0	1	0
1	137587117	191033	0.67618	0.00011	0.32371
1	137778150	43891	0	1	0
1	137822041	143875	1	0	0
1	137965916	19709	0.00033	0.00116	0.99851
1	137985625	88512	0.99995	0	5e-05
1	138074137	82172	0.00731	0.17191	0.82078
1	138156309	179785	1	0	0
1	138336094	34701	0.72216	0.17076	0.10708
1	138370795	40871	0.02629	0.07603	0.89768
1	138411666	79590	0.94126	0.03393	0.02481
1	138491256	179832	0	1	0
1	138671088	83037	0.99987	0.00013	0
1	138754125	328801	0	1	0
1	139082926	175784	0.48393	0.0072	0.50887
1	139258710	30711	0	1	0
1	139289421	15420	0.01853	0.00716	0.97431
1	139304841	196939	0	1	0
1	139501780	81595	0	0	1
1	139583375	19576	0.01363	0.98468	0.00169
1	139602951	38022	0.88334	0.06754	0.04912
1	139640973	83613	0.00203	0.96815	0.02982
1	139724586	34713	0.99937	0.00022	0.00041
1	139759299	10628	0	0	1
1	139769927	37908	0	1	0
1	139807835	57443	0.87013	0.00433	0.12554
1	139865278	56842	0.29176	0.6676	0.04064
1	139922120	46181	0.7181	0.00228	0.27962
1	139968301	116218	1	0	0
1	140084519	44961	0.00048	0.92296	0.07656
1	140129480	34622	0.99979	0.00015	6e-05
1	140164102	416615	0	1	0
1	140580717	111143	0.99193	0.0078	0.00027
1	140691860	55193	6e-05	0	0.99994
1	140747053	172379	1	0	0
1	140919432	83176	0.00093	0.99907	0
1	141002608	214976	1	0	0
1	141217584	105533	0	1	0
1	141323117	582794	0.97177	0.02163	0.0066
1	141905911	231339	1	0	0
1	142137250	99584	0.05156	0.00019	0.94825
1	142236834	678316	1	0	0
1	142915150	22608	0	1	0
1	142937758	101825	0.57577	0.35411	0.07012
1	143039583	401905	0	1	0
1	143441488	573512	1	0	0
1	144015000	40836	0	8e-05	0.99992
1	144055836	382588	0	1	0
1	144438424	110896	0	0.00143	0.99857
1	144549320	443834	1	0	0
1	144993154	494332	0	1	0
1	145487486	184535	1	0	0
1	145672021	146926	0	0	1
1	145818947	64485	0.00506	0.9948	0.00014
1	145883432	42361	0.00337	0.00042	0.99621
1	145925793	16864	9e-05	0.9998	0.00011
1	145942657	17925	1	0	0
1	145960582	25706	0.00135	0.99758	0.00107
1	145986288	105748	1	0	0
1	146092036	70286	0.16183	0.8359	0.00227
1	146162322	171236	1	0	0
1	146333558	381689	0	1	0
1	146715247	113080	0.00049	0.00121	0.9983
1	146828327	295797	0	1	0
1	147124124	19385	0	0.00019	0.99981
1	147143509	49129	0	1	0
1	147192638	54199	1	0	0
1	147246837	27512	0	1	0
1	147274349	110313	0	0	1
1	147384662	80103	1	0	0
1	147464765	156451	0	1	0
1	147621216	96863	0.98921	0.00497	0.00582
1	147718079	94435	0	0	1
1	147812514	27203	0.00125	0.99824	0.00051
1	147839717	161497	1	0	0
1	148001214	74142	0.00075	0.99772	0.00153
1	148075356	40168	0.0782	0.1248	0.797
1	148115524	33261	1	0	0
1	148148785	144348	0	1	0
1	148293133	71169	1	0	0
1	148364302	145579	0	1	0
1	148509881	53565	0.96744	0.03254	2e-05
1	148563446	31033	0	0	1
1	148594479	172373	3e-05	0.99997	0
1	148766852	45729	0.03801	0.02247	0.93952
1	148812581	72969	0.97546	0.02443	0.00011
1	148885550	256585	0	0	1
1	149142135	1017334	1	0	0
1	150159469	40209	0.00498	0.00219	0.99283
1	150199678	144012	0	1	0
1	150343690	18570	0	0	1
1	150362260	230154	0	1	0
1	150592414	119414	0	0	1
1	150711828	27598	0.99919	0.0005	0.00031
1	150739426	38004	0.57536	0.10312	0.32152
1	150777430	92251	0	1	0
1	150869681	167477	1	0	0
1	151037158	152216	0	1	0
1	151189374	124890	0.99969	0.00027	4e-05
1	151314264	95492	0.02636	0.08763	0.88601
1	151409756	186359	0	1	0
1	151596115	26266	0.9849	0.00714	0.00796
1	151622381	11472	0.00056	0.99894	0.0005
1	151633853	44347	0.99946	0	0.00054
1	151678200	49946	0	1	0
1	151728146	23770	0.99978	0.00016	6e-05
1	151751916	421369	0	1	0
1	152173285	25927	1	0	0
1	152199212	166326	0	0	1
1	152365538	9560	9e-05	0.99991	0
1	152375098	17407	0.8082	0.02014	0.17166
1	152392505	18723	0.00415	0.06261	0.93324
1	152411228	110388	0	0	1
1	152521616	69854	1	0	0
1	152591470	46347	0	0.00051	0.99949
1	152637817	40290	0.00349	0.99298	0.00353
1	152678107	192612	1	0	0
1	152870719	198735	0.09247	0.90719	0.00034
1	153069454	65821	0.99922	0.00043	0.00035
1	153135275	143809	0	0.99996	4e-05
1	153279084	33323	0.98289	0.01206	0.00505
1	153312407	58941	0	1	0
1	153371348	31974	0.98457	0.01171	0.00372
1	153403322	188071	0	1	0
1	153591393	268169	1	0	0
1	153859562	77704	0.00404	0.11049	0.88547
1	153937266	99334	1	0	0
1	154036600	14680	0.00277	0.99559	0.00164
1	154051280	149721	1	0	0
1	154201001	57090	0.96957	0.01967	0.01076
1	154258091	88438	0	0	1
1	154346529	20600	0	1	0
1	154367129	25957	0.83763	0.12764	0.03473
1	154393086	25700	0.00155	0.07187	0.92658
1	154418786	55039	0.81291	0.14355	0.04354
1	154473825	99996	0.05957	0.93864	0.00179
1	154573821	107787	0.01721	0.03958	0.94321
1	154681608	212478	0	1	0
1	154894086	37529	0	0	1
1	154931615	51230	0.05862	0.77931	0.16207
1	154982845	17842	1	0	0
1	155000687	12369	0.00617	0.99093	0.0029
1	155013056	200781	0	0	1
1	155213837	277027	0	1	0
1	155490864	598622	0	0	1
1	156089486	400465	1	0	0
1	156489951	710370	0	1	0
1	157200321	23989	1	0	0
1	157224310	154020	0	1	0
1	157378330	65949	0.96072	0.01597	0.02331
1	157444279	107657	0	0.00014	0.99986
1	157551936	11888	0.98703	0.00092	0.01205
1	157563824	103421	0.00055	0.99931	0.00014
1	157667245	148758	1	0	0
1	157816003	242615	0.01943	0.97068	0.00989
1	158058618	54069	1	0	0
1	158112687	181332	0	1	0
1	158294019	253687	1	0	0
1	158547706	37044	0.05125	0.03338	0.91537
1	158584750	261785	4e-05	0.99996	0
1	158846535	16491	0.14739	0.01461	0.838
1	158863026	90476	1	0	0
1	158953502	375941	0	1	0
1	159329443	207992	1	0	0
1	159537435	103934	0	1	0
1	159641369	202154	1	0	0
1	159843523	28603	0.00114	0.99849	0.00037
1	159872126	29277	0.00308	0	0.99692
1	159901403	132825	0.99998	0	2e-05
1	160034228	29436	4e-05	0	0.99996
1	160063664	75690	0.98373	0.01521	0.00106
1	160139354	45114	0.00447	0.00384	0.99169
1	160184468	47236	1	0	0
1	160231704	32070	0.03422	0.90609	0.05969
1	160263774	35628	1	0	0
1	160299402	29554	0.00436	0.99328	0.00236
1	160328956	37787	0.99998	0	2e-05
1	160366743	25117	0	1	0
1	160391860	67219	0.97869	0.01521	0.0061
1	160459079	122863	0	1	0
1	160581942	96192	0.78582	0.21418	0
1	160678134	134227	1	0	0
1	160812361	110095	0	1	0
1	160922456	202426	0.02121	0.97664	0.00215
1	161124882	144736	1	0	0
1	161269618	36311	0.47995	0.40394	0.11611
1	161305929	45666	0.0127	0.00199	0.98531
1	161351595	94940	0.6294	0.11337	0.25723
1	161446535	2115777	0	1	0
1	163562312	2302	0.36544	0.3752	0.25936
1	163564614	197024	0	1	0
1	163761638	110069	0.99198	0.00405	0.00397
1	163871707	738850	0	0	1
1	164610557	34344	0.00106	0.99796	0.00098
1	164644901	97597	0	0	1
1	164742498	245081	0	1	0
1	164987579	35593	1	0	0
1	165023172	10823	0.02824	0.02302	0.94874
1	165033995	90236	0	1	0
1	165124231	276450	1	0	0
1	165400681	26944	0.00094	0.0011	0.99796
1	165427625	70863	1	0	0
1	165498488	18656	0.00379	0.9945	0.00171
1	165517144	219536	1	0	0
1	165736680	102797	0.00116	0.99808	0.00076
1	165839477	69159	1	0	0
1	165908636	61441	0	0.00013	0.99987
1	165970077	104837	1	0	0
1	166074914	78434	0.00092	0.99894	0.00014
1	166153348	100541	0.00226	0.09393	0.90381
1	166253889	61564	0.99042	0.00878	0.0008
1	166315453	153565	2e-05	0.99998	0
1	166469018	36507	0.99994	6e-05	0
1	166505525	86767	0	0.00011	0.99989
1	166592292	24154	0	0.99997	3e-05
1	166616446	24267	0.92187	0.01252	0.06561
1	166640713	100974	0.00062	0.00217	0.99721
1	166741687	101357	0.11253	0.88643	0.00104
1	166843044	60557	0	0.0002	0.9998
1	166903601	54885	0.99481	0.00452	0.00067
1	166958486	61075	0	1	0
1	167019561	204033	0.99983	0	0.00017
1	167223594	126599	0.00021	0.99943	0.00036
1	167350193	85515	0.00371	0.00049	0.9958
1	167435708	49819	0	1	0
1	167485527	33428	0.96128	0.03757	0.00115
1	167518955	96858	0	0	1
1	167615813	17266	0.05537	0.93876	0.00587
1	167633079	102863	0.99989	0.00011	0
1	167735942	85111	0.84025	0.15545	0.0043
1	167821053	137897	1	0	0
1	167958950	267438	0.00097	0.99886	0.00017
1	168226388	292057	0.99959	0.0003	0.00011
1	168518445	126399	8e-05	0.99992	0
1	168644844	57262	1	0	0
1	168702106	30534	0.0007	0.0008	0.9985
1	168732640	1196684	0	1	0
1	169929324	106349	1	0	0
1	170035673	17419	0.09755	0.0459	0.85655
1	170053092	15530	0.99974	0	0.00026
1	170068622	24244	0	1	0
1	170092866	36758	0.99911	0.00087	2e-05
1	170129624	39913	0	0	1
1	170169537	27213	0.0002	0.99972	8e-05
1	170196750	31719	0.97916	0.00115	0.01969
1	170228469	52506	0.04313	0.50136	0.45551
1	170280975	31810	0.00141	0.00015	0.99844
1	170312785	14366	0.99862	0.00112	0.00026
1	170327151	28899	0	1	0
1	170356050	150886	0.35928	0.61122	0.0295
1	170506936	112480	0.00201	0.99736	0.00063
1	170619416	41443	0.00014	0	0.99986
1	170660859	290477	0.30304	0.69696	0
1	170951336	68716	0	1	0
1	171020052	74706	0.0009	0.96187	0.03723
1	171094758	160641	0	1	0
1	171255399	88008	0	0	1
1	171343407	120155	0	1	0
1	171463562	15224	0.42675	0.143	0.43025
1	171478786	112480	0	0	1
1	171591266	126514	1	0	0
1	171717780	93542	0	0	1
1	171811322	74804	0.99785	0.0017	0.00045
1	171886126	14528	0.12465	0.02706	0.84829
1	171900654	45450	0.10079	0.87996	0.01925
1	171946104	528496	1	0	0
1	172474600	601984	0	0	1
1	173076584	43609	0.77391	0.08329	0.1428
1	173120193	1937	0.17896	0.77602	0.04502
1	173122130	229075	0	0	1
1	173351205	21285	0.45866	0.01943	0.52191
1	173372490	515226	0	0	1
1	173887716	111520	0	0	1
1	173999236	21377	0	0	1
1	174020613	850973	0	0	1
1	174871586	31671	4e-05	0.99954	0.00042
1	174903257	559709	0	0	1
1	175462966	46582	0	1	0
1	175509548	38033	0	0	1
1	175547581	286355	0.0004	0.01562	0.98398
1	175833936	126281	0	1	0
1	175960217	508304	0	0	1
1	176468521	20340	0.99157	0.00291	0.00552
1	176488861	995175	0	0	1
1	177484036	14848	0.06485	0.91003	0.02512
1	177498884	2443861	0	0	1
1	179942745	39314	0.08459	0.86003	0.05538
1	179982059	1604292	0	0	1
1	181586351	20812	0.8277	0.15781	0.01449
1	181607163	3203199	0	0	1
1	184810362	528637	0	0.99705	0.00295
1	185338999	106665	0.97309	0.01207	0.01484
1	185445664	121848	4e-05	0.99996	0
1	185567512	82099	0	0	1
1	185649611	18045	0.99983	0.0001	7e-05
1	185667656	151823	0	0	1
1	185819479	123510	0	1	0
1	185942989	3064536	0	0	1
1	189007525	52311	0.99948	0.00047	5e-05
1	189059836	420063	0	0	1
1	189479899	137420	0.31369	0.66522	0.02109
1	189617319	118923	0	0	1
1	189736242	43930	0.99634	0.00091	0.00275
1	189780172	193084	0	0	1
1	189973256	88232	0	1	0
1	190061488	1979048	0	0	1
1	192040536	14366	0	1	0
1	192054902	638774	0	0	1
1	192693676	81607	0	0	1
1	192775283	496515	0	0	1
1	193271798	20349	0.00014	0.99861	0.00125
1	193292147	259674	0	0	1
1	193551821	146820	0	1	0
1	193698641	350696	0	0	1
1	194049337	28333	0.17004	0.65775	0.17221
1	194077670	1692111	0	0	1
1	195769781	441932	0	1	0
1	196211713	75110	1	0	0
1	196286823	302111	0	0	1
1	196588934	315670	0	1	0
2	3006375	1127348	1	0	0
2	4133723	191325	0	0	1
2	4325048	25886	0.1058	0.82449	0.06971
2	4350934	220559	1	0	0
2	4571493	143367	0	0	1
2	4714860	94868	0.84242	0.08836	0.06922
2	4809728	70110	0.05763	0.92761	0.01476
2	4879838	134530	1	0	0
2	5014368	50827	2e-05	0.00214	0.99784
2	5065195	127253	0.09386	0.90125	0.00489
2	5192448	303604	1	0	0
2	5496052	50263	0.71935	0.24133	0.03932
2	5546315	924069	1	0	0
2	6470384	91146	0.00144	0.9983	0.00026
2	6561530	69352	0.97979	0.01688	0.00333
2	6630882	26941	0.0065	0.99296	0.00054
2	6657823	358907	1	0	0
2	7016730	36793	0.00128	0.00072	0.998
2	7053523	78424	0.00476	0.98678	0.00846
2	7131947	33658	0.21397	0.00782	0.77821
2	7165605	46161	0.32712	0.60588	0.067
2	7211766	234029	0.99952	0.00041	7e-05
2	7445795	566980	0	0	1
2	8012775	546494	6e-05	0.99994	0
2	8559269	399256	1	0	0
2	8958525	23670	0.67604	0.2489	0.07506
2	8982195	636574	1	0	0
2	9618769	54556	0.01825	0.02453	0.95722
2	9673325	860082	1	0	0
2	10533407	75671	0.00194	0.99649	0.00157
2	10609078	48498	1	0	0
2	10657576	134239	0.05742	0.8648	0.07778
2	10791815	566290	1	0	0
2	11358105	146948	0.0395	0.03443	0.92607
2	11505053	224240	1	0	0
2	11729293	43224	0.99992	0	8e-05
2	11772517	105351	1	0	0
2	11877868	515959	1	0	0
2	12393827	229503	0.00011	0.99974	0.00015
2	12623330	157212	1	0	0
2	12780542	22763	0.0088	0.0005	0.9907
2	12803305	86006	0.00531	0.99032	0.00437
2	12889311	21865	0.01553	0.98338	0.00109
2	12911176	131561	0	0.00053	0.99947
2	13042737	156972	0.99888	0.00112	0
2	13199709	52785	0.93616	0.06381	3e-05
2	13252494	113596	1	0	0
2	13366090	261330	0	0	1
2	13627420	72936	0.0106	0.97791	0.01149
2	13700356	354632	0.00638	0.00067	0.99295
2	14054988	240179	1	0	0
2	14295167	124976	1e-05	0.99971	0.00028
2	14420143	1057089	1	0	0
2	15477232	45384	0.20437	0.77852	0.01711
2	15522616	437438	1	0	0
2	15960054	147106	0.00094	0.99864	0.00042
2	16107160	195354	1	0	0
2	16302514	188917	0.99036	0.00727	0.00237
2	16491431	800116	0	0	1
2	17291547	179774	1	0	0
2	17471321	129670	0	1	0
2	17600991	23858	1	0	0
2	17624849	157703	0.00052	0	0.99948
2	17782552	36702	0.99939	0.00043	0.00018
2	17819254	109781	0.03966	0.95823	0.00211
2	17929035	856645	1	0	0
2	18785680	22392	0.13506	0.52722	0.33772
2	18808072	21688	0.99995	0	5e-05
2	18829760	908283	1	0	0
2	19738043	68248	0	1	0
2	19806291	55954	0.99896	0.00042	0.00062
2	19862245	40867	0	0	1
2	19903112	649802	1	0	0
2	20552914	148285	0.00066	0.00372	0.99562
2	20701199	69643	0.38538	0.55712	0.0575
2	20770842	14892	0.00336	0.01521	0.98143
2	20785734	105042	0	1	0
2	20890776	215923	0.97378	0.02399	0.00223
2	21106699	48321	0	0	1
2	21155020	558445	1	0	0
2	21713465	31486	8e-05	0.00082	0.9991
2	21744951	101624	0	1	0
2	21846575	1027450	1	0	0
2	22874025	225223	0.05705	0.78534	0.15761
2	23099248	358345	0.01498	0.00144	0.98358
2	23457593	519646	0.04452	0.94786	0.00762
2	23977239	11909	0.35254	0.38131	0.26615
2	23989148	14404	0.42781	0.30321	0.26898
2	24003552	66316	0.00041	5e-05	0.99954
2	24069868	34009	0.06305	0.78115	0.1558
2	24103877	100741	1	0	0
2	24204618	46620	0.04693	0.89773	0.05534
2	24251238	395481	1	0	0
2	24646719	111078	0.06989	0.01237	0.91774
2	24757797	148861	0.02428	0.9224	0.05332
2	24906658	224828	0.77736	0.20767	0.01497
2	25131486	41121	0	0.99907	0.00093
2	25172607	100429	0.94782	0.04933	0.00285
2	25273036	16915	0.00158	0.9894	0.00902
2	25289951	18603	0.04976	0.11957	0.83067
2	25308554	152555	0.0542	0.94468	0.00112
2	25461109	119072	0.00891	0.00275	0.98834
2	25580181	22869	0.69497	0.14014	0.16489
2	25603050	272797	1	0	0
2	25875847	434737	0	1	0
2	26310584	51122	0.97684	0.02135	0.00181
2	26361706	120101	0.00336	0.00039	0.99625
2	26481807	68020	0.59921	0.2138	0.18699
2	26549827	69551	0	0	1
2	26619378	60343	0.80429	0.00143	0.19428
2	26679721	89058	0.99933	0.00056	0.00011
2	26768779	42168	0.19039	0.33476	0.47485
2	26810947	148653	0.99975	0	0.00025
2	26959600	54224	0.07838	0.73435	0.18727
2	27013824	69778	1	0	0
2	27083602	66245	0.00288	0.00113	0.99599
2	27149847	206021	1	0	0
2	27355868	117684	0.00017	0.00241	0.99742
2	27473552	140686	1	0	0
2	27614238	53676	0.1721	0.01214	0.81576
2	27667914	73813	0.0173	0.92368	0.05902
2	27741727	386439	1	0	0
2	28128166	220804	0	1	0
2	28348970	234281	1	0	0
2	28583251	194711	0.10119	0.87553	0.02328
2	28777962	19564	0.03865	0.10951	0.85184
2	28797526	181860	1	0	0
2	28979386	29669	0.20377	0.02119	0.77504
2	29009055	53993	0.39608	0.46817	0.13575
2	29063048	143672	0.65955	0.0002	0.34025
2	29206720	17680	0.36735	0.31973	0.31292
2	29224400	25715	0.9872	0.00191	0.01089
2	29250115	59863	0.02604	0.77512	0.19884
2	29309978	263576	1	0	0
2	29573554	568031	0	1	0
2	30141585	125055	0.00725	0.00227	0.99048
2	30266640	117313	0.55203	0.36224	0.08573
2	30383953	258340	0.99981	0.00012	7e-05
2	30642293	79278	0.05695	0.01899	0.92406
2	30721571	546394	1	0	0
2	31267965	2712158	0	1	0
2	33980123	24666	0.98331	0.01539	0.0013
2	34004789	254611	0	0	1
2	34259400	110414	1	0	0
2	34369814	515665	0	1	0
2	34885479	227420	0.99933	0.00054	0.00013
2	35112899	499425	0	1	0
2	35612324	120302	0.99993	4e-05	3e-05
2	35732626	85299	0.0157	0.34187	0.64243
2	35817925	36878	0.90904	0.02992	0.06104
2	35854803	44476	0.00168	0.1572	0.84112
2	35899279	208159	0.99392	0.00385	0.00223
2	36107438	196355	0	1	0
2	36303793	221913	1	0	0
2	36525706	192876	0.0018	0.99803	0.00017
2	36718582	439169	0	0	1
2	37157751	608505	1	0	0
2	37766256	442943	0.01383	0.53196	0.45421
2	38209199	24793	0.50023	0.00027	0.4995
2	38233992	576899	1	0	0
2	38810891	599994	0	1	0
2	39410885	120584	0	0	1
2	39531469	7210694	0	1	0
2	46742163	1077334	1	0	0
2	47819497	55904	0	0	1
2	47875401	213609	1	0	0
2	48089010	189757	0.0025	0.9956	0.0019
2	48278767	369907	1	0	0
2	48648674	315461	0.96863	0.02691	0.00446
2	48964135	375485	1	0	0
2	49339620	34613	0	0	1
2	49374233	403522	1	0	0
2	49777755	40490	0.05365	0.11224	0.83411
2	49818245	338265	0.39122	0.6044	0.00438
2	50156510	415592	0	1	0
2	50572102	146375	1	0	0
2	50718477	149905	0	1	0
2	50868382	32757	0.14921	0.84623	0.00456
2	50901139	16305	0.00323	0.14602	0.85075
2	50917444	77894	0	1	0
2	50995338	35075	0.95892	0.00213	0.03895
2	51030413	245154	0	1	0
2	51275567	68133	0.90819	0.06653	0.02528
2	51343700	78300	0	0	1
2	51422000	566465	0	1	0
2	51988465	76992	0.87969	0.06395	0.05636
2	52065457	132763	0	1	0
2	52198220	45395	0.22846	0.48878	0.28276
2	52243615	309445	0	0	1
2	52553060	61374	0.99012	0.00659	0.00329
2	52614434	146441	0	1	0
2	52760875	49088	0.0549	0.00748	0.93762
2	52809963	686110	1	0	0
2	53496073	416852	0	1	0
2	53912925	104040	0	0	1
2	54016965	82394	0.24207	0.75397	0.00396
2	54099359	36019	0.00969	0.29273	0.69758
2	54135378	433894	1	0	0
2	54569272	648113	0	1	0
2	55217385	48520	0.00737	0.00021	0.99242
2	55265905	82753	1	0	0
2	55348658	197777	0	1	0
2	55546435	1058374	1	0	0
2	56604809	214320	0.00332	0.99654	0.00014
2	56819129	87318	0.00246	0.00093	0.99661
2	56906447	360094	1	0	0
2	57266541	54526	0.00035	0.9995	0.00015
2	57321067	446346	1	0	0
2	57767413	70693	0	0	1
2	57838106	71982	0.99889	0.00111	0
2	57910088	40867	0.0014	0.98558	0.01302
2	57950955	38088	0.03816	0.03315	0.92869
2	57989043	93220	0.99996	4e-05	0
2	58082263	27584	0.10704	0.89265	0.00031
2	58109847	366052	1	0	0
2	58475899	12865	0.02447	0.38079	0.59474
2	58488764	300526	1	0	0
2	58789290	23058	0.15745	0.833	0.00955
2	58812348	121526	0.99059	0.00839	0.00102
2	58933874	36761	0.10278	0.64943	0.24779
2	58970635	87790	0.02388	0.00114	0.97498
2	59058425	17667	0.99951	0.00035	0.00014
2	59076092	70505	0.1443	0.85558	0.00012
2	59146597	76482	0.99996	0	4e-05
2	59223079	107689	8e-05	0.99898	0.00094
2	59330768	26905	0.0001	0.00073	0.99917
2	59357673	309104	1	0	0
2	59666777	57556	0	0	1
2	59724333	218634	1	0	0
2	59942967	464861	0	1	0
2	60407828	149315	1	0	0
2	60557143	54204	0.03733	0.95396	0.00871
2	60611347	343691	1	0	0
2	60955038	136118	0	1	0
2	61091156	271190	0.99982	0.00018	0
2	61362346	170191	0	5e-05	0.99995
2	61532537	118802	0.00076	0.99899	0.00025
2	61651339	136528	0.53037	0.12805	0.34158
2	61787867	127021	0.00062	0.99927	0.00011
2	61914888	246440	0.99999	1e-05	0
2	62161328	104013	0	1	0
2	62265341	63199	1	0	0
2	62328540	35413	0.00145	0.99204	0.00651
2	62363953	191675	0.97399	0.009	0.01701
2	62555628	127021	0	1	0
2	62682649	60147	0.05179	0.00103	0.94718
2	62742796	143555	0.00215	0.99771	0.00014
2	62886351	22988	0.00849	0.00267	0.98884
2	62909339	127583	1	0	0
2	63036922	669496	0	0	1
2	63706418	896807	0	1	0
2	64603225	80741	0.09267	0.04412	0.86321
2	64683966	52269	0.87955	0.09039	0.03006
2	64736235	51610	0.00027	0	0.99973
2	64787845	128929	1	0	0
2	64916774	178055	0	0.00033	0.99967
2	65094829	102480	0.99986	0	0.00014
2	65197309	17603	0.07072	0.79943	0.12985
2	65214912	20638	0.00063	0.00014	0.99923
2	65235550	90285	0.97652	0.00767	0.01581
2	65325835	47144	8e-05	0.99978	0.00014
2	65372979	195108	0.99983	0.00017	0
2	65568087	124097	0.00438	0.00762	0.988
2	65692184	245620	0.00766	0.99206	0.00028
2	65937804	109667	0.00336	0	0.99664
2	66047471	17300	1	0	0
2	66064771	62482	0.00117	0.9988	3e-05
2	66127253	350307	1	0	0
2	66477560	131485	0.00069	8e-05	0.99923
2	66609045	155376	0.0594	0.93765	0.00295
2	66764421	129281	0.99906	0.00054	0.0004
2	66893702	406707	0	0	1
2	67300409	116528	0.00028	0.99863	0.00109
2	67416937	182471	0.00378	0.00897	0.98725
2	67599408	12663	0.00148	0.87768	0.12084
2	67612071	192065	0	0	1
2	67804136	852293	1	0	0
2	68656429	32828	0.21409	0.31573	0.47018
2	68689257	178443	0.99485	0.00511	4e-05
2	68867700	19849	0.00195	0.99798	7e-05
2	68887549	122671	1	0	0
2	69010220	81083	0.45056	0.27882	0.27062
2	69091303	33333	0	0	1
2	69124636	47893	0.00353	0.99116	0.00531
2	69172529	142332	0	0	1
2	69314861	135834	0.00451	0.99512	0.00037
2	69450695	23029	0.98089	0.01135	0.00776
2	69473724	20328	0.01347	0.91786	0.06867
2	69494052	140279	8e-05	0	0.99992
2	69634331	670152	1	0	0
2	70304483	77920	0.0634	0.92898	0.00762
2	70382403	34293	0.01525	0.01217	0.97258
2	70416696	28937	0.91845	0.0725	0.00905
2	70445633	37370	0	0	1
2	70483003	314224	0.11215	0.88758	0.00027
2	70797227	57582	0.99601	0.00198	0.00201
2	70854809	49363	0	1	0
2	70904172	176142	0	0	1
2	71080314	770949	1	0	0
2	71851263	211055	0	0	1
2	72062318	125434	0.09477	0.00571	0.89952
2	72187752	101811	0.86391	0.01836	0.11773
2	72289563	43286	0.99811	0.00025	0.00164
2	72332849	108558	0.00892	0.96964	0.02144
2	72441407	70710	0.83849	0.00469	0.15682
2	72512117	188612	1	0	0
2	72700729	28719	0.03377	0.38638	0.57985
2	72729448	514717	1	0	0
2	73244165	63178	0.004	0.00242	0.99358
2	73307343	127621	0.99787	0.00185	0.00028
2	73434964	492702	0.00261	0.00044	0.99695
2	73927666	43511	0.0551	0.9435	0.0014
2	73971177	28821	0.99789	0.00211	0
2	73999998	90693	0.01224	0.97218	0.01558
2	74090691	116621	0.38032	0.01398	0.6057
2	74207312	47346	0.99745	0.00054	0.00201
2	74254658	71726	0.0075	0.83772	0.15478
2	74326384	829048	1	0	0
2	75155432	50169	0.00082	0.00112	0.99806
2	75205601	77350	1	0	0
2	75282951	29976	0.00127	0.98904	0.00969
2	75312927	300151	0.99957	0.00041	2e-05
2	75613078	185889	0	0.99901	0.00099
2	75798967	198566	0.99994	0	6e-05
2	75997533	13743	7e-05	8e-05	0.99985
2	76011276	83569	0.77158	0.22332	0.0051
2	76094845	183565	0.65726	0.34267	7e-05
2	76278410	79627	0.0014	0.98716	0.01144
2	76358037	153583	1	0	0
2	76511620	114716	0.07891	0.00027	0.92082
2	76626336	39501	0.01133	0.98501	0.00366
2	76665837	171339	0	0	1
2	76837176	18702	0.9964	0.00132	0.00228
2	76855878	15316	0.01484	0.97423	0.01093
2	76871194	26322	0.99732	0.00245	0.00023
2	76897516	17488	0.38889	0.1121	0.49901
2	76915004	40797	0.37635	0.55209	0.07156
2	76955801	427287	0.99826	0.00047	0.00127
2	77383088	72961	0.0026	0	0.9974
2	77456049	424966	0	1	0
2	77881015	84156	0.98169	0.00674	0.01157
2	77965171	30006	0.00636	0.02414	0.9695
2	77995177	15601	0.99983	0	0.00017
2	78010778	90081	0.01097	0.65062	0.33841
2	78100859	40823	1	0	0
2	78141682	30557	0	1	0
2	78172239	29781	0.85537	0.06405	0.08058
2	78202020	576962	0	0	1
2	78778982	523751	0	1	0
2	79302733	48650	0.0098	0.00039	0.98981
2	79351383	110124	0.02994	0.96558	0.00448
2	79461507	406168	1	0	0
2	79867675	63668	0	1	0
2	79931343	79906	1	0	0
2	80011249	70148	0	1	0
2	80081397	19784	0	0	1
2	80101181	69245	0	1	0
2	80170426	130720	0	1	0
2	80301146	99050	0	1	0
2	80400196	830183	0	1	0
2	81230379	41492	0.00048	0.00334	0.99618
2	81271871	3932142	0	1	0
2	85204013	44313	0	0	1
2	85248326	92720	0	1	0
2	85341046	360348	0	0	1
2	85701394	1634538	0	1	0
2	87335932	197105	0.02752	0.30773	0.66475
2	87533037	317478	1	0	0
2	87850515	1481426	0	1	0
2	89331941	154047	0	0	1
2	89485988	759952	1	0	0
2	90245940	544838	0	1	0
2	90790778	147947	0.03879	0.29644	0.66477
2	90938725	531620	0.00079	0.99918	3e-05
2	91470345	666463	0.76678	0.0032	0.23002
2	92136808	54205	0	0.99963	0.00037
2	92191013	317492	1	0	0
2	92508505	195605	0.08281	0.91687	0.00032
2	92704110	314736	0.99488	0.00061	0.00451
2	93018846	31199	0.25418	0.72157	0.02425
2	93050045	93228	0.01212	0.00106	0.98682
2	93143273	105420	0.03619	0.77094	0.19287
2	93248693	49863	0.03576	0.00047	0.96377
2	93298556	27279	0.4492	0.06893	0.48187
2	93325835	132307	1	0	0
2	93458142	75825	0.02228	0.00734	0.97038
2	93533967	61123	0.9909	0.002	0.0071
2	93595090	106057	0.00348	0.00114	0.99538
2	93701147	120609	0.40554	0.12581	0.46865
2	93821756	81332	0	1	0
2	93903088	42396	0	0	1
2	93945484	66405	0.99997	3e-05	0
2	94011889	42152	0	1	0
2	94054041	156555	0	0.00038	0.99962
2	94210596	331087	1	0	0
2	94541683	122339	0.00072	0.99891	0.00037
2	94664022	1315201	0	0	1
2	95979223	244971	0.00938	0.92508	0.06554
2	96224194	181155	0	0	1
2	96405349	124799	0.85716	0.14253	0.00031
2	96530148	344621	0.04483	0.0506	0.90457
2	96874769	360936	1	0	0
2	97235705	542711	0	1	0
2	97778416	135498	0.65895	0.07172	0.26933
2	97913914	359544	0.04013	0.00112	0.95875
2	98273458	557014	1	0	0
2	98830472	138706	0.00049	0.99815	0.00136
2	98969178	66637	0.99374	0.00101	0.00525
2	99035815	262414	6e-05	0.99994	0
2	99298229	510978	1	0	0
2	99809207	217695	0.12396	0.14367	0.73237
2	100026902	205566	0.00026	0.9985	0.00124
2	100232468	549499	1	0	0
2	100781967	237508	0	1	0
2	101019475	103132	0.00196	0.08227	0.91577
2	101122607	454207	1	0	0
2	101576814	236490	0	1	0
2	101813304	344768	1	0	0
2	102158072	67526	0.00102	0.00038	0.9986
2	102225598	338065	1	0	0
2	102563663	20426	0.01916	0.94629	0.03455
2	102584089	62735	0	0	1
2	102646824	364998	1	0	0
2	103011822	133216	0.02632	0.96836	0.00532
2	103145038	117459	1	0	0
2	103262497	56075	0.03299	0.16565	0.80136
2	103318572	61936	0.39325	0.0348	0.57195
2	103380508	362753	0.00021	0.99979	0
2	103743261	74767	0.63249	0.34038	0.02713
2	103818028	65259	0.0402	0.30062	0.65918
2	103883287	63187	0.81961	0.03163	0.14876
2	103946474	32639	0.00157	0.98129	0.01714
2	103979113	93658	0.99966	0.00034	0
2	104072771	74104	0.09188	0.07993	0.82819
2	104146875	30309	0.00032	0.00048	0.9992
2	104177184	208582	0.00016	0.99892	0.00092
2	104385766	97076	0.98895	0.00614	0.00491
2	104482842	177386	0	9e-05	0.99991
2	104660228	162287	0.99919	0.00047	0.00034
2	104822515	54535	0	1	0
2	104877050	443247	1	0	0
2	105320297	59053	0	0	1
2	105379350	147853	0.06269	0.91187	0.02544
2	105527203	329477	0.00023	0	0.99977
2	105856680	137176	0.99962	0.00034	4e-05
2	105993856	66533	0.00254	0	0.99746
2	106060389	229136	1	0	0
2	106289525	287097	0.07427	0.90082	0.02491
2	106576622	179345	0.97786	0.01905	0.00309
2	106755967	432241	0.00079	0.99719	0.00202
2	107188208	30443	0	0	1
2	107218651	222474	0.99994	6e-05	0
2	107441125	148392	0	0	1
2	107589517	222733	1	0	0
2	107812250	344015	0.00136	0	0.99864
2	108156265	967994	1	0	0
2	109124259	68957	0	0	1
2	109193216	220219	0.99175	0.00821	4e-05
2	109413435	119657	0	1	0
2	109533092	100893	0.00473	0.00401	0.99126
2	109633985	2922570	0	1	0
2	112556555	96708	0.94615	0.00124	0.05261
2	112653263	495169	0	1	0
2	113148432	92241	0.89908	0.02262	0.0783
2	113240673	55439	0.00093	0.00103	0.99804
2	113296112	136898	0.00113	0.99808	0.00079
2	113433010	57439	1	0	0
2	113490449	38329	0.00076	0.00208	0.99716
2	113528778	136157	0.0003	0.99493	0.00477
2	113664935	287041	1	0	0
2	113951976	77854	0	0	1
2	114029830	378283	1	0	0
2	114408113	69926	0.00691	0.99156	0.00153
2	114478039	169666	0.06975	0.27813	0.65212
2	114647705	124453	0.00052	0.99945	3e-05
2	114772158	90246	1	0	0
2	114862404	302564	0	0.01087	0.98913
2	115164968	66608	1	0	0
2	115231576	103021	0.07669	0.88956	0.03375
2	115334597	25950	0.00531	0.08782	0.90687
2	115360547	305116	1	0	0
2	115665663	21283	0.00293	0.99608	0.00099
2	115686946	569834	1	0	0
2	116256780	123043	0.00051	0.00022	0.99927
2	116379823	850531	1	0	0
2	117230354	167851	0.35917	0	0.64083
2	117398205	209809	0	1	0
2	117608014	11454	1	0	0
2	117619468	3996308	0	1	0
2	121615776	451162	0.99384	3e-05	0.00613
2	122066938	87877	0.04383	0.94577	0.0104
2	122154815	311970	0.97857	0.00902	0.01241
2	122466785	21505	0.00262	0.99667	0.00071
2	122488290	574834	1	0	0
2	123063124	335437	0.01245	0.9614	0.02615
2	123398561	95788	1	0	0
2	123494349	119124	0	0	1
2	123613473	188889	0.99394	0.00407	0.00199
2	123802362	83517	0.36343	0.61857	0.018
2	123885879	272939	0	0	1
2	124158818	33265	0.99993	0	7e-05
2	124192083	33210	0.00021	0.99844	0.00135
2	124225293	213503	1	0	0
2	124438796	146610	0.00155	0.96127	0.03718
2	124585406	235356	0.9999	0	0.0001
2	124820762	181171	0.09458	0.90411	0.00131
2	125001933	14095	0	0	1
2	125016028	88200	1	0	0
2	125104228	66262	0.0873	0.78048	0.13222
2	125170490	208201	0	0	1
2	125378691	100833	0.99453	0.00413	0.00134
2	125479524	89613	0	0	1
2	125569137	413211	1	0	0
2	125982348	100061	0	9e-05	0.99991
2	126082409	39687	0	1	0
2	126122096	35713	0.97706	0.01994	0.003
2	126157809	32113	0	1	0
2	126189922	810645	1	0	0
2	127000567	55965	0.00249	0.00125	0.99626
2	127056532	207279	1	0	0
2	127263811	28898	0.0227	0.64594	0.33136
2	127292709	543415	1	0	0
2	127836124	52048	0	1	0
2	127888172	53591	0.00119	0.99881	0
2	127941763	123004	0.99985	0.0001	5e-05
2	128064767	46229	0.00183	0.00035	0.99782
2	128110996	105839	0.99563	0.00419	0.00018
2	128216835	733379	0	1	0
2	128950214	150557	1	0	0
2	129100771	21929	0.25981	0.19254	0.54765
2	129122700	63660	0.21875	0.71303	0.06822
2	129186360	40392	0.96808	0.02546	0.00646
2	129226752	141001	0	1	0
2	129367753	191586	1	0	0
2	129559339	371965	0	1	0
2	129931304	118647	0.99995	5e-05	0
2	130049951	67482	0.00897	5e-05	0.99098
2	130117433	451404	1	0	0
2	130568837	46673	0.0001	0.99986	4e-05
2	130615510	268586	1	0	0
2	130884096	114921	0.00063	0.9993	7e-05
2	130999017	28050	0.9999	0.0001	0
2	131027067	57604	0.13464	0.82882	0.03654
2	131084671	310924	1	0	0
2	131395595	49022	0.0127	0.67586	0.31144
2	131444617	131980	1	0	0
2	131576597	87668	0	0	1
2	131664265	48508	1	0	0
2	131712773	142424	0.00116	0.00098	0.99786
2	131855197	48462	1	0	0
2	131903659	65635	0.00099	0.02943	0.96958
2	131969294	96418	0.99842	0.00151	7e-05
2	132065712	27593	0.0074	0.99061	0.00199
2	132093305	457579	1	0	0
2	132550884	51816	0.00806	0.06579	0.92615
2	132602700	24709	0	1	0
2	132627409	183828	1	0	0
2	132811237	297704	0	1	0
2	133108941	116831	0.99988	0.00012	0
2	133225772	35874	0.00108	0.11309	0.88583
2	133261646	47776	0.99341	0.00639	0.0002
2	133309422	34342	0	1	0
2	133343764	535460	1	0	0
2	133879224	237154	0	1	0
2	134116378	147554	1	0	0
2	134263932	518493	0	1	0
2	134782425	150482	1	0	0
2	134932907	37956	0.00272	0.18959	0.80769
2	134970863	173299	0	0.9891	0.0109
2	135144162	13963	0.25468	0.05331	0.69201
2	135158125	59039	1	0	0
2	135217164	447592	0	1	0
2	135664756	87018	0.24813	0.00243	0.74944
2	135751774	89027	0	1	0
2	135840801	186818	1	0	0
2	136027619	112571	0	0	1
2	136140190	187445	1	0	0
2	136327635	31412	0.01155	0.00614	0.98231
2	136359047	74358	0.99536	0.00434	0.0003
2	136433405	45739	0	0	1
2	136479144	57268	0.90573	0.08668	0.00759
2	136536412	149845	0.72807	0.12397	0.14796
2	136686257	49738	0	1	0
2	136735995	145893	0.9975	0.00077	0.00173
2	136881888	13584	0.00937	0.00239	0.98824
2	136895472	411696	1	0	0
2	137307168	37308	0	0	1
2	137344476	282259	1	0	0
2	137626735	86787	0	1	0
2	137713522	30902	0	0	1
2	137744424	167923	0	1	0
2	137912347	75137	1	0	0
2	137987484	17029	0	0	1
2	138004513	507246	1	0	0
2	138511759	34422	0	0.0001	0.9999
2	138546181	439555	1	0	0
2	138985736	36810	0	1	0
2	139022546	284248	0.99571	0.00155	0.00274
2	139306794	120499	0.01093	0.98886	0.00021
2	139427293	291323	1	0	0
2	139718616	97110	0.22477	0.74884	0.02639
2	139815726	139358	0.99839	0.00021	0.0014
2	139955084	73267	0	0	1
2	140028351	82831	0.05636	0.90556	0.03808
2	140111182	220916	1	0	0
2	140332098	104634	0.2215	0.76333	0.01517
2	140436732	25426	0.00108	0.00024	0.99868
2	140462158	128119	0.99899	0	0.00101
2	140590277	94458	0.02395	0.79851	0.17754
2	140684735	66783	0.06856	0	0.93144
2	140751518	62802	1	0	0
2	140814320	30320	0.0419	0.04392	0.91418
2	140844640	17996	0	1	0
2	140862636	121061	1	0	0
2	140983697	29010	0.03182	0.72895	0.23923
2	141012707	80743	0.17173	0.0009	0.82737
2	141093450	87629	0.00171	0.99015	0.00814
2	141181079	62215	1	0	0
2	141243294	135879	0	0	1
2	141379173	81628	0.99972	0	0.00028
2	141460801	104083	0.01324	0.94206	0.0447
2	141564884	208262	1	0	0
2	141773146	98431	0.00605	0.99372	0.00023
2	141871577	72643	1	0	0
2	141944220	36434	0	0.99959	0.00041
2	141980654	340651	1	0	0
2	142321305	74116	0	0	1
2	142395421	61664	0.99995	5e-05	0
2	142457085	121598	0	0	1
2	142578683	233321	1	0	0
2	142812004	71022	0.00017	0.99983	0
2	142883026	228523	1	0	0
2	143111549	72692	0.02163	0.76376	0.21461
2	143184241	63343	0.98004	0.01988	8e-05
2	143247584	541491	1	0	0
2	143789075	476865	0	1	0
2	144265940	62395	0.99871	0.00019	0.0011
2	144328335	2376637	0	1	0
2	146704972	372332	1	0	0
2	147077304	54591	9e-05	0	0.99991
2	147131895	176158	0	0.99746	0.00254
2	147308053	885760	1	0	0
2	148193813	71724	0	0.99058	0.00942
2	148265537	260621	1	0	0
2	148526158	48817	0	0	1
2	148574975	475468	1	0	0
2	149050443	22924	0.00095	0.00129	0.99776
2	149073367	114461	1	0	0
2	149187828	23452	0.00675	0.91944	0.07381
2	149211280	306415	1	0	0
2	149517695	18381	0.00029	0.99731	0.0024
2	149536076	39338	1	0	0
2	149575414	125122	5e-05	0.99968	0.00027
2	149700536	87771	0.02757	0.0031	0.96933
2	149788307	369550	0.99854	0.00143	3e-05
2	150157857	320219	1	0	0
2	150478076	109033	5e-05	0.99995	0
2	150587109	47268	0.98989	0.00332	0.00679
2	150634377	29087	0	1	0
2	150663464	632227	0.99884	0.00027	0.00089
2	151295691	117877	0.07622	0.91556	0.00822
2	151413568	82781	0.02815	0.67067	0.30118
2	151496349	15763	0.35369	0.62805	0.01826
2	151512112	93360	0	0	1
2	151605472	12178	0.9627	0.02764	0.00966
2	151617650	269066	0	1	0
2	151886716	408584	1	0	0
2	152295300	33112	0.00593	0.9718	0.02227
2	152328412	517028	1	0	0
2	152845440	228026	0.81252	0.17941	0.00807
2	153073466	418093	1	0	0
2	153491559	14084	0.01975	0.9782	0.00205
2	153505643	56951	0.48309	0.04112	0.47579
2	153562594	12154	0.20897	0.21598	0.57505
2	153574748	61159	1	0	0
2	153635907	112983	0.19904	0.60816	0.1928
2	153748890	139506	0.97082	0.0055	0.02368
2	153888396	57955	0.00963	0.98409	0.00628
2	153946351	562674	0.99904	0.00079	0.00017
2	154509025	232688	0.01649	0.00026	0.98325
2	154741713	32806	0.00013	0.99802	0.00185
2	154774519	902298	1	0	0
2	155676817	39167	0.00161	0.99523	0.00316
2	155715984	624716	1	0	0
2	156340700	127727	0.20437	0.7757	0.01993
2	156468427	486088	1	0	0
2	156954515	720749	0	1	0
2	157675264	180637	0.02562	0.0397	0.93468
2	157855901	567111	1	0	0
2	158423012	18444	0	0	1
2	158441456	92606	1	0	0
2	158534062	70890	0.04684	0.03569	0.91747
2	158604952	222948	0.99977	0.00014	9e-05
2	158827900	193196	0	9e-05	0.99991
2	159021096	305977	1	0	0
2	159327073	58475	0.91356	0.08644	0
2	159385548	160847	0.00098	0	0.99902
2	159546395	30667	0.03372	0.96256	0.00372
2	159577062	328776	1	0	0
2	159905838	123029	0	1	0
2	160028867	169012	0.99934	0.00043	0.00023
2	160197879	111774	0.43277	0.55751	0.00972
2	160309653	343016	1	0	0
2	160652669	110300	0	0	1
2	160762969	147383	0.00824	0.9882	0.00356
2	160910352	105923	0.99871	0.00012	0.00117
2	161016275	144218	0.02976	0.00423	0.96601
2	161160493	81589	0.7633	0.00339	0.23331
2	161242082	25660	8e-05	0.99992	0
2	161267742	50877	0.99998	2e-05	0
2	161318619	253455	0	0	1
2	161572074	67312	0.00017	0.9998	3e-05
2	161639386	92735	0.00248	0.0071	0.99042
2	161732121	20853	0.00876	0.98813	0.00311
2	161752974	52185	0.01247	0.00035	0.98718
2	161805159	108314	0	1	0
2	161913473	112488	0.96514	0.02281	0.01205
2	162025961	133440	0	8e-05	0.99992
2	162159401	17081	0.02296	0.92911	0.04793
2	162176482	63072	0.99545	0.00036	0.00419
2	162239554	88044	0.11856	0.19083	0.69061
2	162327598	133587	0.00503	0.99358	0.00139
2	162461185	219856	0.99996	4e-05	0
2	162681041	49316	0	0	1
2	162730357	61166	0.75857	0.24019	0.00124
2	162791523	118985	0.99999	1e-05	0
2	162910508	60572	0	0	1
2	162971080	162772	1	0	0
2	163133852	394836	0	0	1
2	163528688	417337	0.99757	7e-05	0.00236
2	163946025	36755	0.09102	0.90022	0.00876
2	163982780	37561	0.9664	0.03262	0.00098
2	164020341	102331	0	0	1
2	164122672	73255	0.01118	0.98519	0.00363
2	164195927	86783	0.01293	0.01071	0.97636
2	164282710	502470	0.50096	0.2339	0.26514
2	164785180	260840	0	0	1
2	165046020	912406	1	0	0
2	165958426	305950	0.00023	0.8594	0.14037
2	166264376	565454	1	0	0
2	166829830	1214072	0	1	0
2	168043902	135993	0.99876	0.00032	0.00092
2	168179895	15078	0.10889	0.21605	0.67506
2	168194973	695801	1	0	0
2	168890774	34694	0	0	1
2	168925468	167586	0.99759	0.00193	0.00048
2	169093054	25761	0.00301	0.99207	0.00492
2	169118815	75241	0.98702	0.00029	0.01269
2	169194056	75891	0.03801	0.96186	0.00013
2	169269947	452660	1	0	0
2	169722607	89171	0	0.00015	0.99985
2	169811778	164111	0.99926	0.00037	0.00037
2	169975889	1483	0.4306	0.30883	0.26057
2	169977372	539254	1	0	0
2	170516626	10740	0.30383	0.13387	0.5623
2	170527366	40798	1	0	0
2	170568164	118131	0	0.14943	0.85057
2	170686295	37753	0.75907	0.0001	0.24083
2	170724048	33930	0.00111	0.99889	0
2	170757978	35547	0.22966	0.7452	0.02514
2	170793525	58222	0.00849	0.00128	0.99023
2	170851747	574862	0	1	0
2	171426609	64538	1	0	0
[truncated: 12,082 more rows]
